# Supplementary material for: Exploratory Analysis of Sprint Force-Velocity Characteristics, Kinematics and Performance across a Periodized Training Year: A Case Study of Two National Level Sprint Athletes
Source: Int J Environ Res Public Health. 2022 Nov 21;19(22):15404. doi: 10.3390/ijerph192215404 (PMC9691245; doi:10.3390/ijerph192215404)
Supplement: Supplementary file 1 [file ijerph-19-15404-s001.zip]

Archive with 2 entries (2 files):
- Supplemental Files/Supplemental_File_S1.xlsx
- Supplemental Files/Supplemental_File_S2.xlsx
