# Supplementary material for: Exploratory Analysis of Sprint Force-Velocity Characteristics, Kinematics and Performance across a Periodized Training Year: A Case Study of Two National Level Sprint Athletes
Source: Int J Environ Res Public Health. 2022 Nov 21;19(22):15404. doi: 10.3390/ijerph192215404 (PMC9691245; doi:10.3390/ijerph192215404)
Supplement: Supplementary file 1 [file ijerph-19-15404-s001.zip › Supplemental Files/Supplemental_File_S1.xlsx]

## Sheet: Athlete_1_PREP_p
	Relative F0	v0	Relative Pmax	SFV	RFMAX	DRF	VMAX	Tau	Time 10	Time 20	Time 30
Relative F0		0.445874	0.0101031	0.00382982	0.000372556	0.0074071	0.682366	0.00491527	0.00274099	0.00596018	0.0293893
v0	0.445874		0.983295	0.154415	0.672778	0.11977	0.000435124	0.141689	0.661759	0.92229	0.798746
Relative Pmax	0.0101031	0.983295		0.0897747	0.00114283	0.118702	0.714304	0.0992491	0.00535071	5.469e-05	0.000196883
SFV	0.00382982	0.154415	0.0897747		0.0212076	4.49326e-06	0.299378	1.01799e-06	0.029236	0.0659447	0.160702
RFMAX	0.000372556	0.672778	0.00114283	0.0212076		0.0324416	0.939222	0.0244596	0.000909177	0.000662622	0.00632853
DRF	0.0074071	0.11977	0.118702	4.49326e-06	0.0324416		0.246443	2.84749e-06	0.041424	0.0894006	0.20185
VMAX	0.682366	0.000435124	0.714304	0.299378	0.939222	0.246443		0.280669	0.921152	0.806244	0.54587
Tau	0.00491527	0.141689	0.0992491	1.01799e-06	0.0244596	2.84749e-06	0.280669		0.0299588	0.0751402	0.171912
Time 10	0.00274099	0.661759	0.00535071	0.029236	0.000909177	0.041424	0.921152	0.0299588		0.00766119	0.00931892
Time 20	0.00596018	0.92229	5.469e-05	0.0659447	0.000662622	0.0894006	0.806244	0.0751402	0.00766119		0.0015868
Time 30	0.0293893	0.798746	0.000196883	0.160702	0.00632853	0.20185	0.54587	0.171912	0.00931892	0.0015868

## Sheet: Athlete_1_COMP_p
	Relative F0	v0	Relative Pmax	SFV	RFMAX	DRF	VMAX	Tau	Time 10	Time 20	Time 30
Relative F0		0.0475672	0.00658723	0.000312687	0.000454285	0.000566023	0.0793582	0.000504087	0.000735325	0.0543853	0.0392182
v0	0.0475672		0.253776	0.0140215	0.120403	0.0110391	3.53726e-05	0.0128354	0.045559	0.543209	0.479494
Relative Pmax	0.00658723	0.253776		0.0286186	0.00054008	0.0345392	0.33904	0.0311205	0.0135062	0.00248455	0.000909147
SFV	0.000312687	0.0140215	0.0286186		0.00567946	2.22202e-07	0.0286753	1.37473e-05	0.00163321	0.126794	0.100368
RFMAX	0.000454285	0.120403	0.00054008	0.00567946		0.00760009	0.175728	0.00588896	0.00164926	0.0183754	0.0102707
DRF	0.000566023	0.0110391	0.0345392	2.22202e-07	0.00760009		0.0236824	1.80635e-05	0.00211335	0.142404	0.113904
VMAX	0.0793582	3.53726e-05	0.33904	0.0286753	0.175728	0.0236824		0.0260802	0.0740176	0.663089	0.595758
Tau	0.000504087	0.0128354	0.0311205	1.37473e-05	0.00588896	1.80635e-05	0.0260802		0.000773494	0.138911	0.107051
Time 10	0.000735325	0.045559	0.0135062	0.00163321	0.00164926	0.00211335	0.0740176	0.000773494		0.0889841	0.0549451
Time 20	0.0543853	0.543209	0.00248455	0.126794	0.0183754	0.142404	0.663089	0.138911	0.0889841		0.000188548
Time 30	0.0392182	0.479494	0.000909147	0.100368	0.0102707	0.113904	0.595758	0.107051	0.0549451	0.000188548

## Sheet: Athlete_2_PREP_p
	Relative F0	v0	Relative Pmax	SFV	RFMAX	DRF	VMAX	Tau	Time 10	Time 20	Time 30
Relative F0		0.524957	0.057227	0.357018	0.00801298	0.513256	0.442982	0.295872	0.0200387	0.0424425	0.0981115
v0	0.524957		0.0131964	0.0521917	0.078257	0.0225703	3.73489e-07	0.0728919	0.0529114	0.0229562	0.00518276
Relative Pmax	0.057227	0.0131964		0.503549	0.000355537	0.349004	0.00756385	0.584848	0.000246274	1.84005e-05	3.41857e-06
SFV	0.357018	0.0521917	0.503549		0.903031	8.87103e-06	0.0746139	9.23616e-07	0.762888	0.592399	0.378601
RFMAX	0.00801298	0.078257	0.000355537	0.903031		0.703699	0.0551366	0.998416	5.67408e-05	0.000260892	0.00171611
DRF	0.513256	0.0225703	0.349004	8.87103e-06	0.703699		0.0351669	7.4774e-05	0.575745	0.426039	0.248492
VMAX	0.442982	3.73489e-07	0.00756385	0.0746139	0.0551366	0.0351669		0.100546	0.0363154	0.0141515	0.00254731
Tau	0.295872	0.0728919	0.584848	9.23616e-07	0.998416	7.4774e-05	0.100546		0.861654	0.669915	0.448646
Time 10	0.0200387	0.0529114	0.000246274	0.762888	5.67408e-05	0.575745	0.0363154	0.861654		0.000922046	0.0008986
Time 20	0.0424425	0.0229562	1.84005e-05	0.592399	0.000260892	0.426039	0.0141515	0.669915	0.000922046		0.000112315
Time 30	0.0981115	0.00518276	3.41857e-06	0.378601	0.00171611	0.248492	0.00254731	0.448646	0.0008986	0.000112315

## Sheet: Athlete_2_COMP_p
	Relative F0	v0	Relative Pmax	SFV	RFMAX	DRF	VMAX	Tau	Time 10	Time 20	Time 30
Relative F0		0.0316106	0.23708	0.00641403	0.195814	0.00740396	0.0331062	0.0127231	0.348959	0.55927	0.085344
v0	0.0316106		0.100507	0.010348	0.361596	0.00922381	0.000117784	0.00435112	0.194227	0.351363	0.0149098
Relative Pmax	0.23708	0.100507		0.169625	0.759392	0.164942	0.0974317	0.145132	0.0661926	0.084216	0.041856
SFV	0.00641403	0.010348	0.169625		0.267852	3.5946e-05	0.0108799	0.00184338	0.283069	0.461025	0.0455733
RFMAX	0.195814	0.361596	0.759392	0.267852		0.273555	0.368541	0.293355	0.817022	0.83068	0.501794
DRF	0.00740396	0.00922381	0.164942	3.5946e-05	0.273555		0.00969409	0.00150711	0.278159	0.453902	0.0430777
VMAX	0.0331062	0.000117784	0.0974317	0.0108799	0.368541	0.00969409		0.00512912	0.195556	0.345534	0.0131636
Tau	0.0127231	0.00435112	0.145132	0.00184338	0.293355	0.00150711	0.00512912		0.242763	0.42502	0.034499
Time 10	0.348959	0.194227	0.0661926	0.283069	0.817022	0.278159	0.195556	0.242763		0.122953	0.144434
Time 20	0.55927	0.351363	0.084216	0.461025	0.83068	0.453902	0.345534	0.42502	0.122953		0.23426
Time 30	0.085344	0.0149098	0.041856	0.0455733	0.501794	0.0430777	0.0131636	0.034499	0.144434	0.23426

## Sheet: Athlete_1_PREP_corr
	Relative F0	v0	Relative Pmax	SFV	RFMAX	DRF	VMAX	Tau	Time 10	Time 20	Time 30
Relative F0	1	-0.389046	0.916768	-0.949036	0.984199	-0.928881	-0.215072	-0.942197	-0.956943	-0.936284	-0.856554
v0	-0.389046	1	0.0111371	0.659213	-0.221784	0.702268	0.982919	0.674491	0.229525	0.051853	-0.134989
Relative Pmax	0.916768	0.0111371	1	-0.74421	0.972269	-0.703676	0.192855	-0.73037	-0.939665	-0.993956	-0.988521
SFV	-0.949036	0.659213	-0.74421	1	-0.878614	0.998269	0.511757	0.999176	0.856938	0.782277	0.651863
RFMAX	0.984199	-0.221784	0.972269	-0.878614	1	-0.849092	-0.0405411	-0.86943	-0.975278	-0.978908	-0.934323
DRF	-0.928881	0.702268	-0.703676	0.998269	-0.849092	1	0.561327	0.998622	0.828867	0.74477	0.606446
VMAX	-0.215072	0.982919	0.192855	0.511757	-0.0405411	0.561327	1	0.52886	0.0526139	-0.129901	-0.312972
Tau	-0.942197	0.674491	-0.73037	0.999176	-0.86943	0.998622	0.52886	1	0.855135	0.766949	0.639052
Time 10	-0.956943	0.229525	-0.939665	0.856938	-0.975278	0.828867	0.0526139	0.855135	1	0.927656	0.920109
Time 20	-0.936284	0.051853	-0.993956	0.782277	-0.978908	0.74477	-0.129901	0.766949	0.927656	1	0.967296
Time 30	-0.856554	-0.134989	-0.988521	0.651863	-0.934323	0.606446	-0.312972	0.639052	0.920109	0.967296	1

## Sheet: Athlete_1_COMP_corr
	Relative F0	v0	Relative Pmax	SFV	RFMAX	DRF	VMAX	Tau	Time 10	Time 20	Time 30
Relative F0	1	-0.816204	0.932979	-0.985527	0.982546	-0.980511	-0.760205	-0.981612	-0.977777	-0.80301	-0.833625
v0	-0.816204	1	-0.554231	0.901692	-0.701437	0.91294	0.99514	0.906012	0.820255	0.31494	0.36294
Relative Pmax	0.932979	-0.554231	1	-0.858495	0.980964	-0.844154	-0.476763	-0.852279	-0.903547	-0.959021	-0.975279
SFV	-0.985527	0.901692	-0.858495	1	-0.937819	0.999615	0.858352	0.996971	0.966819	0.693144	0.728776
RFMAX	0.982546	-0.701437	0.980964	-0.937819	1	-0.927949	-0.634772	-0.93667	-0.966655	-0.887177	-0.91607
DRF	-0.980511	0.91294	-0.844154	0.999615	-0.927949	1	0.871569	0.996528	0.962226	0.673618	0.71007
VMAX	-0.760205	0.99514	-0.476763	0.858352	-0.634772	0.871569	1	0.865072	0.768773	0.228589	0.276544
Tau	-0.981612	0.906012	-0.852279	0.996971	-0.93667	0.996528	0.865072	1	0.977205	0.677904	0.71941
Time 10	-0.977777	0.820255	-0.903547	0.966819	-0.966655	0.962226	0.768773	0.977205	1	0.745394	0.801962
Time 20	-0.80301	0.31494	-0.959021	0.693144	-0.887177	0.673618	0.228589	0.677904	0.745394	1	0.988767
Time 30	-0.833625	0.36294	-0.975279	0.728776	-0.91607	0.71007	0.276544	0.71941	0.801962	0.988767	1

## Sheet: Athlete_2_PREP_corr
	Relative F0	v0	Relative Pmax	SFV	RFMAX	DRF	VMAX	Tau	Time 10	Time 20	Time 30
Relative F0	1	0.292127	0.739987	-0.413066	0.885446	-0.300036	0.348964	-0.462645	-0.83274	-0.770949	-0.672167
v0	0.292127	1	0.859325	0.749979	0.702699	0.824248	0.997931	0.71164	-0.74852	-0.823002	-0.904168
Relative Pmax	0.739987	0.859325	1	0.306645	0.967641	0.419345	0.888126	0.252518	-0.972088	-0.990149	-0.994981
SFV	-0.413066	0.749979	0.306645	1	0.0572128	0.992647	0.708733	0.997028	-0.14107	-0.247618	-0.396438
RFMAX	0.885446	0.702699	0.967641	0.0572128	1	0.17731	0.744075	0.000933346	-0.984525	-0.971432	-0.93888
DRF	-0.300036	0.824248	0.419345	0.992647	0.17731	1	0.788403	0.982712	-0.258451	-0.361181	-0.50426
VMAX	0.348964	0.997931	0.888126	0.708733	0.744075	0.788403	1	0.668656	-0.785523	-0.855204	-0.928252
Tau	-0.462645	0.71164	0.252518	0.997028	0.000933346	0.982712	0.668656	1	-0.0817655	-0.198313	-0.34492
Time 10	-0.83274	-0.74852	-0.972088	-0.14107	-0.984525	-0.258451	-0.785523	-0.0817655	1	0.952469	0.952961
Time 20	-0.770949	-0.823002	-0.990149	-0.247618	-0.971432	-0.361181	-0.855204	-0.198313	0.952469	1	0.979644
Time 30	-0.672167	-0.904168	-0.994981	-0.396438	-0.93888	-0.50426	-0.928252	-0.34492	0.952961	0.979644	1

## Sheet: Athlete_2_COMP_corr
	Relative F0	v0	Relative Pmax	SFV	RFMAX	DRF	VMAX	Tau	Time 10	Time 20	Time 30
Relative F0	1	-0.968389	-0.76292	-0.993586	0.804186	-0.992596	-0.966894	-0.987277	-0.651041	0.44073	0.914656
v0	-0.968389	1	0.899493	0.989652	-0.638404	0.990776	0.999882	0.995649	0.805773	-0.648637	-0.98509
Relative Pmax	-0.76292	0.899493	1	0.830375	-0.240608	0.835058	0.902568	0.854868	0.933807	-0.915784	-0.958144
SFV	-0.993586	0.989652	0.830375	1	-0.732148	0.999964	0.98912	0.998157	0.716931	-0.538975	-0.954427
RFMAX	0.804186	-0.638404	-0.240608	-0.732148	1	-0.726445	-0.631459	-0.706645	-0.182978	-0.16932	0.498206
DRF	-0.992596	0.990776	0.835058	0.999964	-0.726445	1	0.990306	0.998493	0.721841	-0.546098	-0.956922
VMAX	-0.966894	0.999882	0.902568	0.98912	-0.631459	0.990306	1	0.994871	0.804444	-0.654466	-0.986836
Tau	-0.987277	0.995649	0.854868	0.998157	-0.706645	0.998493	0.994871	1	0.757237	-0.57498	-0.965501
Time 10	-0.651041	0.805773	0.933807	0.716931	-0.182978	0.721841	0.804444	0.757237	1	-0.877047	-0.855566
Time 20	0.44073	-0.648637	-0.915784	-0.538975	-0.16932	-0.546098	-0.654466	-0.57498	-0.877047	1	0.76574
Time 30	0.914656	-0.98509	-0.958144	-0.954427	0.498206	-0.956922	-0.986836	-0.965501	-0.855566	0.76574	1
