# Supplementary material for: Exploratory Analysis of Sprint Force-Velocity Characteristics, Kinematics and Performance across a Periodized Training Year: A Case Study of Two National Level Sprint Athletes
Source: Int J Environ Res Public Health. 2022 Nov 21;19(22):15404. doi: 10.3390/ijerph192215404 (PMC9691245; doi:10.3390/ijerph192215404)
Supplement: Supplementary file 1 [file ijerph-19-15404-s001.zip › Supplemental Files/Supplemental_File_S2.xlsx]

## Sheet: Splits_FVP
ATHLETE	PHASE	DATE	LOCATION	TEMP.	MASS	PRESS.	TIME10	TIME20	TIME30	F0	REL_F0	V0	PMAX	REL_PMAX	SFV	RFMAX	DRF
Athlete 1	PREP	2021-06-20	ADL	15	81.1	1027	2.06	3.2	4.22	638.49	7.87	11.03	1760.71	21.71	-0.71	0.54	-0.063
Athlete 1	PREP	2021-07-05	ADL	12	81	1023	1.98	3.13	4.15	635.29	7.84	10.79	1715.16	21.17	-0.72	0.54	-0.064
Athlete 1	PREP	2021-07-10	ADL	13	80.9	1023	2.03	3.17	4.24	613.61	7.58	10.55	1618.8	20.09	-0.71	0.52	-0.064
Athlete 1	PREP	2021-08-14	ADL	18	81.1	1027	2.05	3.19	4.21	571.14	7.04	11.3	1613.83	19.89	-0.62	0.51	-0.055
Athlete 1	PREP	2021-11-07	ADL	22	78.9	1025	1.97	3.1	4.11	621.04	7.87	11.03	1713.93	21.72	-0.71	0.54	-0.063
Athlete 1	PREP	2021-12-23	ADL	28	77.8	1014	1.95	3	4.02	630.66	8.1	11.49	1812.53	23.29	-0.7	0.55	-0.062
Athlete 1	COMP	2022-01-25	ADL	27	77.6	1004	1.85	2.95	3.93	717.73	9.24	11.01	1976.51	25.47	-0.83	0.59	-0.072
Athlete 1	COMP	2022-02-16	ADL	23	77.5	1015	1.93	3	3.99	632.4	8.16	11.6	1835.02	23.67	-0.7	0.55	-0.061
Athlete 1	COMP	2022-03-01	ADL	24	78.3	1009	1.99	3.1	4.11	595.83	7.6	11.33	1688.94	21.57	-0.67	0.53	-0.059
Athlete 1	COMP	2022-03-19	ADL	30	78.5	1014	1.97	3.04	4.03	601.52	7.66	11.88	1787.23	22.76	-0.64	0.54	-0.056
Athlete 1	COMP	2022-03-22	ADL	22	78.2	1012	2	3.03	4.04	579.14	7.4	12.22	1770.22	22.63	-0.6	0.53	-0.053
Athlete 1	COMP	2022-04-01	SYD	18	78.1	1015	1.93	3.05	4.03	635.91	8.14	11.28	1794.01	22.97	-0.72	0.55	-0.063
Athlete 2	PREP	2021-06-20	ADL	15	75.3	1027	2.08	3.24	4.3	526.39	6.99	10.8	1421.92	18.88	-0.64	0.5	-0.058
Athlete 2	PREP	2021-07-05	ADL	12	75.5	1023	2.1	3.22	4.27	505.31	6.69	11.43	1444.05	19.12	-0.58	0.49	-0.052
Athlete 2	PREP	2021-07-10	ADL	13	75.6	1023	2.09	3.24	4.35	543.03	7.18	10.34	1404.79	18.58	-0.69	0.51	-0.062
Athlete 2	PREP	2021-08-14	ADL	18	75.5	1027	2.1	3.27	4.37	531.14	7.03	10.36	1375.76	18.22	-0.67	0.5	-0.061
Athlete 2	PREP	2021-08-29	ADL	15	75.4	1014	1.99	3.1	4.08	558.15	7.4	11.79	1646.21	21.83	-0.62	0.53	-0.055
Athlete 2	PREP	2021-11-07	ADL	22	75.2	1025	1.99	3.11	4.1	562.55	7.48	11.54	1623.85	21.59	-0.64	0.53	-0.057
Athlete 2	PREP	2021-12-23	ADL	28	74.8	1014	2.04	3.12	4.14	559.53	7.48	11.54	1615.43	21.59	-0.64	0.53	-0.057
Athlete 2	COMP	2022-02-16	ADL	23	73.2	1015	2	3.14	4.15	547.46	7.47	11.55	1581.17	21.6	-0.64	0.53	-0.057
Athlete 2	COMP	2022-03-01	ADL	24	74	1009	2	3.14	4.24	603.38	8.15	10.12	1527.65	20.64	-0.8	0.54	-0.071
Athlete 2	COMP	2022-03-19	ADL	30	74.3	1014	2	3.09	4.11	559.99	7.53	11.46	1605.5	21.6	-0.65	0.53	-0.058
Athlete 2	COMP	2022-03-22	ADL	22	74	1012	2.03	3.07	4.07	519.19	7.01	12.59	1634.4	22.08	-0.55	0.51	-0.049

## Sheet: Results
DATE	ATHLETE	EVENT	RESULT	SCORE	WIND	LEGAL
2021-10-09	Athlete 2	200m	22.81	818	LEGAL	1.5
2021-10-09	Athlete 2	60m	7.15		LEGAL	-1.7
2021-10-16	Athlete 2	100m	11.07	873	LEGAL	-1.3
2021-10-30	Athlete 2	200m	23.13	777	LEGAL	0
2021-10-30	Athlete 2	60m	7.09		LEGAL	-1.1
2021-11-27	Athlete 2	200m	22.18	901	LEGAL	2
2021-11-27	Athlete 2	60m	6.94		WIND AIDED	2.2
2021-12-11	Athlete 2	100m	10.94	914	LEGAL	-1.7
2022-01-08	Athlete 2	100m	10.79	937	WIND AIDED	2.1
2022-01-08	Athlete 2	200m	21.8	953	LEGAL	1.4
2022-01-15	Athlete 2	200m	21.74	964	LEGAL	-0.6
2022-01-15	Athlete 2	60m	6.98		LEGAL	1.5
2022-02-05	Athlete 2	200m	21.78	956	LEGAL	0.9
2022-02-05	Athlete 2	60m	6.93		WIND AIDED	2.4
2022-02-12	Athlete 2	100m	10.87	925	LEGAL	0.6
2022-02-12	Athlete 2	200m	22.31	883	LEGAL	0.9
2022-02-19	Athlete 2	100m	10.89	919	LEGAL	0
2022-02-20	Athlete 2	200m	22.56	850	LEGAL	0.9
2022-03-05	Athlete 2	100m	10.81	957	WIND AIDED	2.4
2022-03-19	Athlete 2	100m	10.84	943	LEGAL	-0.4
2022-03-31	Athlete 2	100m	10.94	904	LEGAL	1.3
2022-04-02	Athlete 2	200m	22.42	874	LEGAL	-0.9
2022-01-08	Athlete 1	100m	10.51	1025	WIND AIDED	2.1
2022-01-08	Athlete 1	200m	21.26	1030	LEGAL	1.4
2022-01-15	Athlete 1	200m	21.17	10.46	LEGAL	-0.6
2022-01-15	Athlete 1	60m	6.87		LEGAL	1.5
2022-01-29	Athlete 1	100m	10.47	1050	LEGAL	1.5
2022-02-12	Athlete 1	100m	10.51	1037	LEGAL	0.9
2022-02-12	Athlete 1	200m	21.22	1035	LEGAL	0.2
2022-03-12	Athlete 1	200m	21.44	1004	LEGAL	0
2022-03-19	Athlete 1	100m	10.66	992	LEGAL	-0.4
2022-03-31	Athlete 1	100m	10.5	1024	WIND AIDED	2.8
2022-04-01	Athlete 1	100m	10.65	978	WIND AIDED	2.6
2022-04-02	Athlete 1	200m	21.59	970	WIND AIDED	2.1

## Sheet: Step_Kinematics
ATHLETE	DATE	LANE	TIME	WIND-AIDED	STRIDES/100M	SL	SF
Athlete 1	2022-01-08	Lane 4	10.51	Y	44.5	2.24719	4.67695
Athlete 1	2022-01-29	Lane 5	10.47	N	44.5	2.24719	4.65915
Athlete 1	2022-02-12	Lane 10	10.51	N	44.5	2.24719	4.67695
Athlete 1	2022-03-19	Lane 3	10.66	N	45.25	2.20994	4.82365
Athlete 1	2022-03-31	Lane 1	10.5	Y	44.75	2.23464	4.69875
Athlete 1	2022-04-01	Lane 2	10.65	Y	45.25	2.20994	4.81912
Athlete 2	2021-10-16	Lane 7	11.07	N	47.75	2.09424	5.28592
Athlete 2	2021-12-11	Lane 9	10.94	N	47.5	2.10526	5.1965
Athlete 2	2022-01-08	Lane 5	10.79	Y	47.25	2.1164	5.09828
Athlete 2	2022-02-12	Lane 9	10.87	N	47.5	2.10526	5.16325
Athlete 2	2022-02-19	Lane 8	10.89	N	47	2.12766	5.1183
Athlete 2	2022-03-05	Lane 5	10.81	Y	47	2.12766	5.0807
Athlete 2	2022-03-19	Lane 5	10.84	N	47	2.12766	5.0948
Athlete 2	2022-03-31	Lane 9	10.94	N	47.25	2.1164	5.16915
100

## Sheet: Correlation
ATHLETE	DIST	PHASE	F0	V0	PMAX	SFV	RFMAX	DRF
Athlete 1	10	PREP	-0.646754	-0.246821	-0.612753	0.420753	-0.675328	0.372621
Athlete 1	20	PREP	-0.64918	-0.497189	-0.807044	0.283748	-0.681907	0.232926
Athlete 1	30	PREP	-0.636324	-0.616587	-0.849126	0.21577	-0.728383	0.141176
Athlete 1	10	COMP	-0.993164	0.739578	-0.927988	0.960789	-0.986351	0.953403
Athlete 1	20	COMP	-0.789709	0.218127	-0.965974	0.638375	-0.840429	0.622387
Athlete 1	30	COMP	-0.84309	0.31458	-0.982125	-0.982125	0.708623	-0.887818
Athlete 2	10	PREP	-0.81977	-0.743368	-0.929625	-0.163713	-0.895792	-0.280644
Athlete 2	20	PREP	-0.783282	-0.875396	-0.996747	-0.320578	-0.891672	-0.446799
Athlete 2	30	PREP	-0.709946	-0.918615	-0.987481	-0.42322	-0.831697	-0.536969
Athlete 2	10	COMP	-0.754453	0.763596	0.662266	0.707838	-0.927173	0.713826
Athlete 2	20	COMP	0.75194	-0.764804	-0.744323	-0.7413	0.818755	-0.740558
Athlete 2	30	COMP	0.955927	-0.958761	-0.974137	-0.96421	0.883096	-0.962416
